# Supplementary material for: Identification of a Novel Gene Signature Based on Kinesin Family Members to Predict Prognosis in Glioma
Source: Medicina (Kaunas). 2023 Feb 20;59(2):414. doi: 10.3390/medicina59020414 (PMC9959126; doi:10.3390/medicina59020414)
Supplement: Supplementary file 1 [file medicina-59-00414-s001.zip]

Archive with 1 entries (1 files):
- medicina-2111744-supplementary.xls
